# Supplementary material for: Identifying alcohol misuse biotypes from neural connectivity markers and concurrent genetic associations
Source: Transl Psychiatry. 2022 Jun 16;12:253. doi: 10.1038/s41398-022-01983-1 (PMC9203552; doi:10.1038/s41398-022-01983-1)
Supplement: Supplementary file 2 — Table S3 in the supplemental material [file 41398_2022_1983_MOESM2_ESM.xls]

## Sheet: abc
Supplementary Table S3. The alcohol-related genes selected from the NHGRI-EBI GWAS Catalog.
ID	Chr:pos (hg19)	Gene
1	7:154540290	DPP6
2	11:46308549	CREB3L1
3	3:155423302	PLCH1
4	2:44145374	LRPPRC
5	2:63149557	EHBP1
6	7:154684153	DPP6
7	11:47431703	SLC39A13
8	3:85086403	CADM2
9	2:144056248	ARHGAP15
10	12:2446806	CACNA1C
11	16:53820066	FTO
12	4:143355242	INPP4B
13	4:100047433	ADH4
14	2:137803798	THSD7B
15	1:174916323	RABGAP1L
16	16:73835699	ZFHX3
17	11:113321211	DRD2
18	9:17378776	CNTLN
19	7:70145442	AUTS2
20	12:2175651	CACNA1C
21	16:73226714	ZFHX3
22	16:30094180	PPP4C
23	9:129895756	RALGPS1
24	2:137815066	THSD7B
25	9:17471023	CNTLN
26	7:69985843	AUTS2
27	2:143924501	ARHGAP15
28	17:44026478	MAPT
29	9:17274657	CNTLN
30	1:66390307	PDE4B
31	12:2312282	CACNA1C
32	15:47488977	SEMA6D
33	6:31456567	MICB-DT
34	15:47840294	SEMA6D
35	16:73351054	ZFHX3
36	7:70018135	AUTS2
37	1:66712445	PDE4B
38	9:109423202	LINC01505
39	7:154237842	DPP6
40	4:100888148	H2AZ1-DT
41	16:53884248	FTO
42	3:85049088	CADM2
43	12:2334444	CACNA1C
44	4:143283973	INPP4B
45	3:155345553	PLCH1
46	16:54121747	FTO
47	7:153517490	DPP6
48	12:2329970	CACNA1C
49	11:121425851	SORL1
50	1:174183758	RABGAP1L
51	16:73263508	ZFHX3
52	17:44013235	MAPT
53	7:153886615	DPP6
54	6:31454362	MICB-DT
55	11:113576932	TMPRSS5
56	7:114838120	LINC01392
57	4:143346040	INPP4B
58	12:2312965	CACNA1C
59	1:174244009	RABGAP1L
60	7:103809765	ORC5
61	7:154218976	DPP6
62	4:151070611	DCLK2
63	11:113285536	DRD2
64	2:137667063	THSD7B
65	7:73017657	MLXIPL
66	12:2776943	CACNA1C
67	12:2532167	CACNA1C
68	12:2586645	CACNA1C
69	10:73020768	UNC5B
70	16:73710475	ZFHX3
71	16:53823990	FTO
72	16:53878327	FTO
73	14:57361784	OTX2-AS1
74	4:143046675	INPP4B
75	11:46323209	CREB3L1
76	4:151166237	DCLK2
77	11:113283477	DRD2
78	17:44019712	MAPT
79	3:85903031	CADM2
80	6:31448533	MICB-DT
81	16:72956308	ZFHX3
82	14:94848305	SERPINA1
83	1:174961577	RABGAP1L
84	19:49208978	FUT2
85	1:66397344	PDE4B
86	16:73832185	ZFHX3
87	19:49202859	FUT2
88	7:69282553	AUTS2
89	1:174794144	RABGAP1L
90	3:85057281	CADM2
91	16:53928079	FTO
92	4:103190128	SLC39A8
93	9:109389147	LINC01505
94	12:2611005	CACNA1C
95	16:53797183	FTO
96	16:73017118	ZFHX3
97	1:66372906	PDE4B
98	7:70156217	AUTS2
99	7:70221259	AUTS2
100	16:54119892	FTO
101	2:137868836	THSD7B
102	17:37516722	FBXL20
103	18:53150076	TCF4
104	3:85811233	CADM2
105	2:137552254	THSD7B
106	16:73203287	ZFHX3
107	2:144040731	ARHGAP15
108	12:2788879	CACNA1C
109	3:85023651	CADM2
110	16:73457906	ZFHX3
111	2:138012183	THSD7B
112	9:17444478	CNTLN
113	4:143639498	INPP4B
114	15:47738063	SEMA6D
115	9:17444294	CNTLN
116	12:2275663	CACNA1C
117	16:73809928	ZFHX3
118	12:2312826	CACNA1C
119	7:154478553	DPP6
120	15:47647755	SEMA6D
121	12:2315993	CACNA1C
122	3:86037162	CADM2
123	9:129945945	RALGPS1
124	17:43995932	MAPT
125	2:143988492	ARHGAP15
126	7:153907603	DPP6
127	16:53813367	FTO
128	16:54021009	FTO
129	15:48044687	SEMA6D
130	1:66388153	PDE4B
131	16:73408784	ZFHX3
132	1:66457244	PDE4B
133	16:53946501	FTO
134	1:66362971	PDE4B
135	15:47836009	SEMA6D
136	2:137846562	THSD7B
137	16:73150369	ZFHX3
138	1:174807276	RABGAP1L
139	16:73864662	ZFHX3
140	17:44051409	MAPT
141	2:63072208	EHBP1
142	16:53834607	FTO
143	18:53123031	TCF4
144	7:70097525	AUTS2
145	7:154607817	DPP6
146	12:2312301	CACNA1C
147	16:73783750	ZFHX3
148	2:144057444	ARHGAP15
149	17:37543328	FBXL20
150	7:154385773	DPP6
151	1:174546936	RABGAP1L
152	12:2771018	CACNA1C
153	16:53951353	FTO
154	4:174145392	GALNT7
155	16:73039131	ZFHX3
156	7:70022483	AUTS2
157	10:30327735	JCAD
158	2:143922613	ARHGAP15
159	1:66823134	PDE4B
160	15:47484047	SEMA6D
161	15:47935785	SEMA6D
162	16:24685188	TNRC6A
163	16:73399814	ZFHX3
164	12:81498975	ACSS3
165	12:2309393	CACNA1C
166	7:69577215	AUTS2
167	16:73801372	ZFHX3
168	7:153805729	DPP6
169	1:66737584	PDE4B
170	3:85163167	CADM2
171	4:143474409	INPP4B
172	16:73830364	ZFHX3
173	10:73046099	UNC5B
174	4:143390046	INPP4B
175	3:155457386	PLCH1
176	16:53851304	FTO
177	16:73159970	ZFHX3
178	2:45153801	LINC01833
179	15:48058484	SEMA6D
180	16:24704219	TNRC6A
181	10:30316872	JCAD
182	18:53193424	TCF4
183	1:174565720	RABGAP1L
184	16:73140753	ZFHX3
185	17:44002595	MAPT
186	12:2186478	CACNA1C
187	12:2333671	CACNA1C
188	19:49206417	FUT2
189	16:72980940	ZFHX3
190	1:66496108	PDE4B
191	4:103211254	SLC39A8
192	10:72974928	UNC5B
193	2:138050346	THSD7B
194	4:151173033	DCLK2
195	16:54087859	FTO
196	12:2580756	CACNA1C
197	1:174345500	RABGAP1L
198	3:85603643	CADM2
199	15:48058071	SEMA6D
200	7:154476441	DPP6
201	1:66774988	PDE4B
202	2:137536904	THSD7B
203	7:70111300	AUTS2
204	7:70196767	AUTS2
205	16:73413471	ZFHX3
206	16:24682396	TNRC6A
207	14:57328372	OTX2-AS1
208	8:64923036	LINC01414
209	16:73630828	ZFHX3
210	16:73922356	ZFHX3
211	17:44054596	MAPT
212	15:47547406	SEMA6D
213	16:73033833	ZFHX3
214	2:144169816	ARHGAP15
215	12:81512758	ACSS3
216	10:73000943	UNC5B
217	2:137553966	THSD7B
218	3:85547721	CADM2
219	7:70219925	AUTS2
220	12:2668570	CACNA1C
221	18:53055212	TCF4
222	4:143409379	INPP4B
223	18:52895418	TCF4
224	1:174771767	RABGAP1L
225	15:47488108	SEMA6D
226	4:142961653	INPP4B
227	7:103797398	ORC5
228	2:138350922	THSD7B
229	1:66511404	PDE4B
230	2:44185129	LRPPRC
231	2:144070983	ARHGAP15
232	1:174666752	RABGAP1L
233	10:30366521	JCAD
234	12:2533420	CACNA1C
235	16:54102766	FTO
236	2:44185306	LRPPRC
237	3:85656222	CADM2
238	10:101917366	ERLIN1
239	2:63008044	EHBP1
240	17:79413436	BAHCC1
241	7:73013901	MLXIPL
242	4:100045141	ADH4
243	10:73041453	UNC5B
244	1:210122322	SYT14
245	7:20824614	SP8
246	12:2314825	CACNA1C
247	4:143338705	INPP4B
248	7:154205291	DPP6
249	1:174172384	RABGAP1L
250	3:85870363	CADM2
251	17:44040626	MAPT
252	7:153548087	DPP6
253	12:2171629	CACNA1C
254	9:129793524	RALGPS1
255	4:99944097	METAP1
256	7:153651682	DPP6
257	2:137930732	THSD7B
258	8:65045688	LINC01414
259	7:154502018	DPP6
260	17:43999203	MAPT
261	16:53966063	FTO
262	1:66426100	PDE4B
263	11:121393684	SORL1
264	12:2186580	CACNA1C
265	1:66796248	PDE4B
266	16:53819169	FTO
267	1:174252643	RABGAP1L
268	6:31448625	MICB-DT
269	7:153592810	DPP6
270	7:154060217	DPP6
271	2:137921051	THSD7B
272	4:151158952	DCLK2
273	1:66646184	PDE4B
274	7:69649683	AUTS2
275	9:17458872	CNTLN
276	9:17389580	CNTLN
277	7:153790957	DPP6
278	16:73131570	ZFHX3
279	3:85876799	CADM2
280	1:66735601	PDE4B
281	1:174554461	RABGAP1L
282	4:100064326	ADH4
283	11:33191246	CSTF3-DT
284	11:121481196	SORL1
285	16:53953119	FTO
286	12:2631571	CACNA1C
287	16:53874401	FTO
288	2:144515583	ARHGAP15
289	4:143355338	INPP4B
290	15:47552480	SEMA6D
291	16:53830465	FTO
292	16:73029160	ZFHX3
293	7:154673686	DPP6
294	1:174352933	RABGAP1L
295	7:153462806	DPP6
296	10:30331829	JCAD
297	15:47926609	SEMA6D
298	16:53875016	FTO
299	12:2550818	CACNA1C
300	7:154198317	DPP6
301	16:53800568	FTO
302	3:85792137	CADM2
303	4:142963012	INPP4B
304	16:73147641	ZFHX3
305	1:174497952	RABGAP1L
306	9:17165698	CNTLN
307	4:174203871	GALNT7
308	16:73430460	ZFHX3
309	3:155408234	PLCH1
310	7:154440644	DPP6
311	1:174274349	RABGAP1L
312	7:70116973	AUTS2
313	1:174857981	RABGAP1L
314	4:143098083	INPP4B
315	2:144386869	ARHGAP15
316	2:144468223	ARHGAP15
317	7:154077301	DPP6
318	12:2528984	CACNA1C
319	12:2598615	CACNA1C
320	16:53834608	FTO
321	4:151137804	DCLK2
322	7:69811212	AUTS2
323	9:17181689	CNTLN
324	16:73636852	ZFHX3
325	22:24830595	ADORA2A-AS1
326	2:137865422	THSD7B
327	17:37530066	FBXL20
328	2:137551335	THSD7B
329	8:65075261	LINC01414
330	16:73142914	ZFHX3
331	11:113306431	DRD2
332	2:138418155	THSD7B
333	1:174606213	RABGAP1L
334	8:65268558	LINC01414
335	10:73001242	UNC5B
336	16:73469401	ZFHX3
337	10:73060065	UNC5B
338	7:153560296	DPP6
339	4:143380621	INPP4B
340	16:73695872	ZFHX3
341	7:154070803	DPP6
342	2:138240046	THSD7B
343	15:47652816	SEMA6D
344	7:154439597	DPP6
345	16:53886587	FTO
346	17:47084711	IGF2BP1
347	7:69908696	AUTS2
348	16:73804322	ZFHX3
349	15:47660902	SEMA6D
350	16:73838597	ZFHX3
351	2:137657056	THSD7B
352	11:57501182	TMX2
353	10:72998234	UNC5B
354	7:70155165	AUTS2
355	16:53795636	FTO
356	17:44060859	MAPT
357	7:70045941	AUTS2
358	12:2386948	CACNA1C
359	2:137668190	THSD7B
360	8:65057965	LINC01414
361	7:154258999	DPP6
362	16:73726871	ZFHX3
363	16:73235680	ZFHX3
364	12:2297353	CACNA1C
365	1:174246712	RABGAP1L
366	12:2469682	CACNA1C
367	7:153743749	DPP6
368	16:73073808	ZFHX3
369	2:138015427	THSD7B
370	2:144492914	ARHGAP15
371	7:70137165	AUTS2
372	17:44026548	MAPT
373	7:114778640	LINC01392
374	16:73042551	ZFHX3
375	4:151050375	DCLK2
376	1:174635695	RABGAP1L
377	12:2651290	CACNA1C
378	16:72921975	ZFHX3
379	3:155383148	PLCH1
380	2:44204717	LRPPRC
381	16:73698877	ZFHX3
382	6:31449778	MICB-DT
383	9:17269437	CNTLN
384	2:137963614	THSD7B
385	16:73606032	ZFHX3
386	12:2384357	CACNA1C
387	7:154261816	DPP6
388	7:70209816	AUTS2
389	7:154503217	DPP6
390	16:73090039	ZFHX3
391	7:153938868	DPP6
392	16:53942144	FTO
393	12:2654981	CACNA1C
394	16:73392951	ZFHX3
395	2:143898036	ARHGAP15
396	4:143450575	INPP4B
397	17:44026739	MAPT
398	4:142954285	INPP4B
399	17:29652456	NF1
400	16:72054984	DHODH
401	16:53822237	FTO
402	16:53810546	FTO
403	15:47936363	SEMA6D
404	16:53814363	FTO
405	1:210331377	SYT14
406	16:72050480	DHODH
407	16:73616999	ZFHX3
408	16:53778746	FTO
409	17:29637308	NF1
410	8:65008255	LINC01414
411	3:85586644	CADM2
412	7:70117018	AUTS2
413	7:70217058	AUTS2
414	1:66649102	PDE4B
415	7:153561830	DPP6
416	4:103179788	SLC39A8
417	2:137582905	THSD7B
418	12:2363716	CACNA1C
419	7:103770773	ORC5
420	7:69901629	AUTS2
421	7:69530888	AUTS2
422	9:109427261	LINC01505
423	17:37484185	FBXL20
424	10:72989145	UNC5B
425	15:48065010	SEMA6D
426	15:48001465	SEMA6D
427	2:144225629	ARHGAP15
428	1:174613295	RABGAP1L
429	15:47758111	SEMA6D
430	21:34430170	LINC00945
431	16:28487213	CLN3
432	1:71696940	ZRANB2-AS2
433	7:154216037	DPP6
434	7:154622457	DPP6
435	16:73587316	ZFHX3
436	7:153625843	DPP6
437	12:2715958	CACNA1C
438	17:29543269	NF1
439	2:144111366	ARHGAP15
440	4:142994344	INPP4B
441	7:70100347	AUTS2
442	7:154141119	DPP6
443	1:174369767	RABGAP1L
444	15:47731236	SEMA6D
445	17:79429228	BAHCC1
446	4:143562086	INPP4B
447	16:73401204	ZFHX3
448	7:154384697	DPP6
449	15:47891932	SEMA6D
450	2:138001680	THSD7B
451	7:154057993	DPP6
452	9:17484629	CNTLN
453	16:73550898	ZFHX3
454	10:73057550	UNC5B
455	16:54003805	FTO
456	2:137623359	THSD7B
457	16:24701728	TNRC6A
458	2:138332632	THSD7B
459	12:2342417	CACNA1C
460	1:66374367	PDE4B
461	2:138379559	THSD7B
462	7:154177426	DPP6
463	8:65121053	LINC01414
464	12:2281925	CACNA1C
465	3:85972769	CADM2
466	9:109401545	LINC01505
467	16:73583116	ZFHX3
468	8:65085905	LINC01414
469	7:153697418	DPP6
470	12:2683332	CACNA1C
471	14:57298291	OTX2-AS1
472	2:137743384	THSD7B
473	7:153671759	DPP6
474	4:39430969	KLB
475	7:103838539	ORC5
476	7:98955551	ARPC1A
477	16:73839767	ZFHX3
478	1:174443299	RABGAP1L
479	4:143509994	INPP4B
480	7:153938863	DPP6
481	3:155241900	PLCH1
482	7:154666155	DPP6
483	7:154023803	DPP6
484	7:69464322	AUTS2
485	11:57498306	TMX2
486	2:143919456	ARHGAP15
487	7:154250592	DPP6
488	15:47995015	SEMA6D
489	1:174191694	RABGAP1L
490	4:151101413	DCLK2
491	22:24825511	ADORA2A-AS1
492	7:70171159	AUTS2
493	1:174706357	RABGAP1L
494	11:46304338	CREB3L1
495	17:44019107	MAPT
496	2:143945986	ARHGAP15
497	2:144033069	ARHGAP15
498	7:73017005	MLXIPL
499	2:137808068	THSD7B
500	3:85778718	CADM2
501	12:2205886	CACNA1C
502	1:174757454	RABGAP1L
503	1:66554145	PDE4B
504	16:53824226	FTO
505	3:85393763	CADM2
506	4:46984851	GABRA4
507	17:29616632	NF1
508	2:137604652	THSD7B
509	12:2333484	CACNA1C
510	1:174745814	RABGAP1L
511	19:49227043	RASIP1
512	1:66504657	PDE4B
513	4:143183858	INPP4B
514	16:54035832	FTO
515	7:153992332	DPP6
516	16:73001957	ZFHX3
517	17:37521355	FBXL20
518	1:174818547	RABGAP1L
519	1:174718575	RABGAP1L
520	4:46957305	GABRA4
521	16:73068515	ZFHX3
522	12:2335941	CACNA1C
523	8:65186616	LINC01414
524	4:143200706	INPP4B
525	8:65181152	LINC01414
526	21:34432433	LINC00945
527	16:73204414	ZFHX3
528	12:2503992	CACNA1C
529	10:73059827	UNC5B
530	16:54150978	FTO
531	15:47684725	SEMA6D
532	3:85659025	CADM2
533	16:54114262	FTO
534	6:31457604	MICB-DT
535	16:73465563	ZFHX3
536	15:47817840	SEMA6D
537	16:53928607	FTO
538	3:85962170	CADM2
539	7:153555808	DPP6
540	2:137875875	THSD7B
541	4:39452290	KLB
542	15:47613403	SEMA6D
543	16:73888597	ZFHX3
544	2:138416740	THSD7B
545	16:73010780	ZFHX3
546	18:53159541	TCF4
547	16:53887738	FTO
548	1:174311243	RABGAP1L
549	9:17233530	CNTLN
550	16:73075282	ZFHX3
551	1:210145298	SYT14
552	9:17208589	CNTLN
553	16:73140092	ZFHX3
554	1:174639669	RABGAP1L
555	4:99967691	METAP1
556	7:70252185	AUTS2
557	7:154573847	DPP6
558	8:65195953	LINC01414
559	17:37430519	FBXL20
560	7:154208824	DPP6
561	7:154379739	DPP6
562	18:52988220	TCF4
563	12:81596629	ACSS3
564	9:109390820	LINC01505
565	2:138165925	THSD7B
566	7:154151751	DPP6
567	9:129883806	RALGPS1
568	16:24680249	TNRC6A
569	16:72972090	ZFHX3
570	2:137886196	THSD7B
571	2:138298908	THSD7B
572	7:154592866	DPP6
573	16:73509120	ZFHX3
574	7:154210854	DPP6
575	8:64786946	LINC01414
576	2:138294928	THSD7B
577	1:174484277	RABGAP1L
578	16:53818834	FTO
579	1:174641243	RABGAP1L
580	11:121341262	SORL1
581	16:73781764	ZFHX3
582	4:151049574	DCLK2
583	7:114793930	LINC01392
584	10:73045338	UNC5B
585	16:54126617	FTO
586	18:53048885	TCF4
587	17:37430892	FBXL20
588	4:100873826	H2AZ1-DT
589	16:73479561	ZFHX3
590	2:144505690	ARHGAP15
591	9:17137405	CNTLN
592	7:153886141	DPP6
593	8:65128517	LINC01414
594	2:137871354	THSD7B
595	2:137580234	THSD7B
596	15:47796366	SEMA6D
597	9:109415292	LINC01505
598	16:73522400	ZFHX3
599	8:64931948	LINC01414
600	2:137828034	THSD7B
601	16:73555110	ZFHX3
602	7:154098302	DPP6
603	3:85802656	CADM2
604	7:70215927	AUTS2
605	7:69966192	AUTS2
606	16:73457377	ZFHX3
607	12:2791130	CACNA1C
608	22:24826672	ADORA2A-AS1
609	7:154388429	DPP6
610	7:70166592	AUTS2
611	12:81488983	ACSS3
612	15:47845973	SEMA6D
613	16:73816322	ZFHX3
614	2:63099356	EHBP1
615	3:85402469	CADM2
616	3:85527273	CADM2
617	12:51870386	SLC4A8
618	12:51872430	SLC4A8
619	7:154623827	DPP6
620	11:47432303	SLC39A13
621	17:44002969	MAPT
622	2:138028962	THSD7B
623	1:66781544	PDE4B
624	4:103201821	SLC39A8
625	3:85657609	CADM2
626	7:154022610	DPP6
627	2:45155775	LINC01833
628	17:37497661	FBXL20
629	4:151126725	DCLK2
630	6:31453640	MICB-DT
631	7:153553064	DPP6
632	1:174714883	RABGAP1L
633	16:73764800	ZFHX3
634	7:70107565	AUTS2
635	3:85504452	CADM2
636	3:85406367	CADM2
637	7:153846830	DPP6
638	4:100510859	MTTP
639	7:154404732	DPP6
640	3:85608137	CADM2
641	1:174536483	RABGAP1L
642	16:73730991	ZFHX3
643	15:47482212	SEMA6D
644	15:48042146	SEMA6D
645	16:72049621	DHODH
646	6:31451279	MICB-DT
647	7:154551171	DPP6
648	16:73805209	ZFHX3
649	1:66308651	PDE4B
650	17:37444036	FBXL20
651	7:70237337	AUTS2
652	12:2235628	CACNA1C
653	9:17230928	CNTLN
654	1:66595030	PDE4B
655	8:65240584	LINC01414
656	3:155375522	PLCH1
657	12:2683650	CACNA1C
658	2:137875955	THSD7B
659	7:153503106	DPP6
660	9:109379913	LINC01505
661	18:53146303	TCF4
662	11:46307876	CREB3L1
663	2:137652747	THSD7B
664	16:73165244	ZFHX3
665	4:100543304	MTTP
666	7:153991216	DPP6
667	7:154469948	DPP6
668	16:53821297	FTO
669	2:44194500	LRPPRC
670	7:114839700	LINC01392
671	1:66736066	PDE4B
672	2:137898753	THSD7B
673	7:154048690	DPP6
674	1:73799968	LINC01360
675	7:153534303	DPP6
676	7:154175955	DPP6
677	4:103217040	SLC39A8
678	12:2477473	CACNA1C
679	7:154657404	DPP6
680	16:73843687	ZFHX3
681	12:2462801	CACNA1C
682	15:47600155	SEMA6D
683	11:57498232	TMX2
684	16:73442295	ZFHX3
685	1:66815071	PDE4B
686	12:2428487	CACNA1C
687	16:73748894	ZFHX3
688	1:210191272	SYT14
689	16:73309204	ZFHX3
690	12:81492778	ACSS3
691	16:73913266	ZFHX3
692	4:100516022	MTTP
693	2:144310137	ARHGAP15
694	7:70097265	AUTS2
695	12:2316127	CACNA1C
696	7:154432365	DPP6
697	12:2511831	CACNA1C
698	16:73085286	ZFHX3
699	17:37458512	FBXL20
700	7:154509324	DPP6
701	7:153549221	DPP6
702	8:65125295	LINC01414
703	2:144368257	ARHGAP15
704	12:2480889	CACNA1C
705	16:73388512	ZFHX3
706	16:73504176	ZFHX3
707	1:174498194	RABGAP1L
708	9:129719650	RALGPS1
709	16:28499291	CLN3
710	15:47892021	SEMA6D
711	8:93051254	RUNX1T1
712	3:155425882	PLCH1
713	12:81502782	ACSS3
714	3:155434132	PLCH1
715	14:58774723	ARID4A
716	2:138332365	THSD7B
717	2:137763271	THSD7B
718	4:100512412	MTTP
719	4:143224296	INPP4B
720	3:155320943	PLCH1
721	3:85371400	CADM2
722	6:31452432	MICB-DT
723	7:153461606	DPP6
724	16:73843331	ZFHX3
725	7:153638248	DPP6
726	7:70226068	AUTS2
727	7:154216346	DPP6
728	12:2283195	CACNA1C
729	17:29648732	NF1
730	2:137987412	THSD7B
731	16:72907058	ZFHX3
732	7:154437132	DPP6
733	7:154197192	DPP6
734	12:2690702	CACNA1C
735	16:72983058	ZFHX3
736	16:73024276	ZFHX3
737	16:24743657	TNRC6A
738	15:47963954	SEMA6D
739	16:24693512	TNRC6A
740	15:47698041	SEMA6D
741	1:66603875	PDE4B
742	7:73026378	MLXIPL
743	2:138003950	THSD7B
744	16:73381706	ZFHX3
745	12:2310452	CACNA1C
746	2:144463315	ARHGAP15
747	1:174700776	RABGAP1L
748	15:47986612	SEMA6D
749	1:66446787	PDE4B
750	3:85610382	CADM2
751	7:153500608	DPP6
752	11:121395790	SORL1
753	2:44123759	LRPPRC
754	7:154587081	DPP6
755	9:17377629	CNTLN
756	15:47580939	SEMA6D
757	12:2661491	CACNA1C
758	1:174343705	RABGAP1L
759	7:153995366	DPP6
760	16:54049874	FTO
761	7:153519223	DPP6
762	7:154507150	DPP6
763	4:46921954	GABRA4
764	15:47723981	SEMA6D
765	16:73322959	ZFHX3
766	1:174872429	RABGAP1L
767	16:53822142	FTO
768	4:143617304	INPP4B
769	16:53885683	FTO
770	16:73147484	ZFHX3
771	17:37448835	FBXL20
772	2:144272299	ARHGAP15
773	2:144394398	ARHGAP15
774	9:17446767	CNTLN
775	15:47486178	SEMA6D
776	12:2738473	CACNA1C
777	16:53793204	FTO
778	16:53860665	FTO
779	2:143988118	ARHGAP15
780	4:143234593	INPP4B
781	12:2298298	CACNA1C
782	16:73433092	ZFHX3
783	3:85585036	CADM2
784	18:53213887	TCF4
785	4:143093611	INPP4B
786	17:43974147	MAPT
787	17:44054696	MAPT
788	2:44218637	LRPPRC
789	3:85372814	CADM2
790	8:64878574	LINC01414
791	7:154133314	DPP6
792	2:144030310	ARHGAP15
793	17:37453780	FBXL20
794	16:53757740	FTO
795	7:153709408	DPP6
796	3:155259656	PLCH1
797	7:69235712	AUTS2
798	4:143628102	INPP4B
799	7:70062260	AUTS2
800	7:153522140	DPP6
801	7:153761255	DPP6
802	12:81563766	ACSS3
803	16:53802494	FTO
804	16:53803187	FTO
805	17:47106878	IGF2BP1
806	17:37457659	FBXL20
807	16:53911023	FTO
808	2:138388582	THSD7B
809	1:174588034	RABGAP1L
810	4:142961930	INPP4B
811	16:73097956	ZFHX3
812	9:129752239	RALGPS1
813	2:144123111	ARHGAP15
814	16:73529292	ZFHX3
815	3:155458211	PLCH1
816	8:92967666	RUNX1T1
817	4:151005467	DCLK2
818	8:65190888	LINC01414
819	3:85358043	CADM2
820	7:70022011	AUTS2
821	22:24836024	ADORA2A-AS1
822	12:2601679	CACNA1C
823	4:143756015	INPP4B
824	2:143893820	ARHGAP15
825	3:85797093	CADM2
826	16:54005489	FTO
827	16:53822183	FTO
828	7:70238157	AUTS2
829	17:44067382	MAPT
830	18:53177670	TCF4
831	16:72950468	ZFHX3
832	1:174302940	RABGAP1L
833	2:144065449	ARHGAP15
834	7:154498135	DPP6
835	12:51904816	SLC4A8
836	17:37514373	FBXL20
837	7:153980904	DPP6
838	1:174804531	RABGAP1L
839	7:114783083	LINC01392
840	16:73424102	ZFHX3
841	12:2322513	CACNA1C
842	7:153487944	DPP6
843	3:85315723	CADM2
844	7:154547512	DPP6
845	16:54082134	FTO
846	1:66645924	PDE4B
847	2:144450292	ARHGAP15
848	14:94846316	SERPINA1
849	7:154181631	DPP6
850	2:144230546	ARHGAP15
851	12:2221609	CACNA1C
852	16:53821862	FTO
853	14:57312542	OTX2-AS1
854	12:2317604	CACNA1C
855	2:137872961	THSD7B
856	18:53234728	TCF4
857	15:47825083	SEMA6D
858	16:53812614	FTO
859	16:73698112	ZFHX3
860	7:153715304	DPP6
861	16:53988267	FTO
862	12:2285984	CACNA1C
863	8:65268309	LINC01414
864	16:73051620	ZFHX3
865	2:27743423	GCKR
866	7:69569119	AUTS2
867	12:51787819	SLC4A8
868	14:94848547	SERPINA1
869	9:129715736	RALGPS1
870	7:114839127	LINC01392
871	17:47125982	IGF2BP1
872	16:73467733	ZFHX3
873	16:73705780	ZFHX3
874	1:174516999	RABGAP1L
875	12:2314426	CACNA1C
876	2:137868769	THSD7B
877	1:174462525	RABGAP1L
878	3:85526423	CADM2
879	17:44060775	MAPT
880	16:73788476	ZFHX3
881	3:85047890	CADM2
882	4:103212864	SLC39A8
883	9:17391531	CNTLN
884	16:73394615	ZFHX3
885	18:53192498	TCF4
886	16:53884113	FTO
887	15:47794074	SEMA6D
888	7:154494940	DPP6
889	7:153747353	DPP6
890	16:73921555	ZFHX3
891	7:154005133	DPP6
892	18:53239916	TCF4
893	16:73150597	ZFHX3
894	16:73865292	ZFHX3
895	7:153931226	DPP6
896	7:154523979	DPP6
897	4:143538179	INPP4B
898	12:2562482	CACNA1C
899	16:54137980	FTO
900	16:24636363	TNRC6A
901	16:53818724	FTO
902	7:70035509	AUTS2
903	11:121409979	SORL1
904	12:2283392	CACNA1C
905	7:154512110	DPP6
906	1:174859654	RABGAP1L
907	17:37442241	FBXL20
908	12:2182193	CACNA1C
909	4:143343605	INPP4B
910	12:2337138	CACNA1C
911	11:113296619	DRD2
912	7:70201355	AUTS2
913	12:81646663	ACSS3
914	16:54027971	FTO
915	16:73469645	ZFHX3
916	16:73214949	ZFHX3
917	7:70199714	AUTS2
918	2:138323267	THSD7B
919	1:174778061	RABGAP1L
920	7:69259613	AUTS2
921	11:121381489	SORL1
922	16:73650853	ZFHX3
923	7:70173871	AUTS2
924	2:137915407	THSD7B
925	6:31448653	MICB-DT
926	14:94849970	SERPINA1
927	16:54005099	FTO
928	4:143373910	INPP4B
929	7:70192653	AUTS2
930	12:2413803	CACNA1C
931	1:174371209	RABGAP1L
932	7:154254500	DPP6
933	3:85669226	CADM2
934	7:154553766	DPP6
935	1:66372089	PDE4B
936	4:143476181	INPP4B
937	2:63200294	EHBP1
938	3:85101501	CADM2
939	4:103249884	SLC39A8
940	7:154672839	DPP6
941	7:154080404	DPP6
942	16:24622717	TNRC6A
943	4:46982218	GABRA4
944	16:54065210	FTO
945	2:138365637	THSD7B
946	15:48054072	SEMA6D
947	1:71570876	ZRANB2-AS2
948	7:73035857	MLXIPL
949	1:174686241	RABGAP1L
950	16:73811879	ZFHX3
951	2:44140409	LRPPRC
952	7:154022326	DPP6
953	7:154443713	DPP6
954	17:44026495	MAPT
955	2:144186652	ARHGAP15
956	16:24777746	TNRC6A
957	2:138110727	THSD7B
958	3:155238784	PLCH1
959	2:144442150	ARHGAP15
960	15:48008619	SEMA6D
961	16:53815161	FTO
962	7:154012916	DPP6
963	16:73213224	ZFHX3
964	17:37461643	FBXL20
965	17:43987723	MAPT
966	2:144352350	ARHGAP15
967	3:85015779	CADM2
968	12:2317644	CACNA1C
969	3:85599378	CADM2
970	15:47751714	SEMA6D
971	2:137621738	THSD7B
972	15:48021568	SEMA6D
973	1:73772144	LINC01360
974	12:2280942	CACNA1C
975	1:66352755	PDE4B
976	4:39419409	KLB
977	7:154601158	DPP6
978	16:73186871	ZFHX3
979	16:54033248	FTO
980	18:53259146	TCF4
981	11:121442619	SORL1
982	9:17490559	CNTLN
983	3:85954367	CADM2
984	2:144155919	ARHGAP15
985	7:153952154	DPP6
986	8:92976943	RUNX1T1
987	12:51794043	SLC4A8
988	7:153592711	DPP6
989	2:144403796	ARHGAP15
990	1:174411645	RABGAP1L
991	2:137993414	THSD7B
992	2:138353736	THSD7B
993	16:73183339	ZFHX3
994	10:30399290	JCAD
995	12:2797179	CACNA1C
996	1:66663239	PDE4B
997	4:151060929	DCLK2
998	16:73570653	ZFHX3
999	17:29623288	NF1
1000	17:37536480	FBXL20
1001	4:143232702	INPP4B
1002	1:71640908	ZRANB2-AS2
1003	16:73069888	ZFHX3
1004	16:73791860	ZFHX3
1005	16:53828752	FTO
1006	11:121414476	SORL1
1007	9:17223492	CNTLN
1008	10:72975434	UNC5B
1009	11:113281073	DRD2
1010	7:153922854	DPP6
1011	3:85446954	CADM2
1012	11:46309968	CREB3L1
1013	1:174195910	RABGAP1L
1014	15:47649246	SEMA6D
1015	17:37409625	FBXL20
1016	18:53210302	TCF4
1017	2:138169882	THSD7B
1018	7:153622306	DPP6
1019	2:137870582	THSD7B
1020	2:138075501	THSD7B
1021	11:33194106	CSTF3-DT
1022	16:73006574	ZFHX3
1023	12:2333638	CACNA1C
1024	16:73128146	ZFHX3
1025	4:99983312	METAP1
1026	7:154010579	DPP6
1027	1:66558759	PDE4B
1028	10:30344975	JCAD
1029	8:64992908	LINC01414
1030	19:49207792	FUT2
1031	7:153623251	DPP6
1032	3:155301264	PLCH1
1033	7:154377155	DPP6
1034	2:144329499	ARHGAP15
1035	12:2481936	CACNA1C
1036	10:30376771	JCAD
1037	7:153992610	DPP6
1038	4:100487712	MTTP
1039	17:44068339	MAPT
1040	7:69447456	AUTS2
1041	4:143747354	INPP4B
1042	7:70126440	AUTS2
1043	2:137928320	THSD7B
1044	7:153939921	DPP6
1045	7:154667907	DPP6
1046	7:154671631	DPP6
1047	12:51816998	SLC4A8
1048	16:54020145	FTO
1049	7:70020160	AUTS2
1050	12:2312897	CACNA1C
1051	2:143944775	ARHGAP15
1052	12:2754782	CACNA1C
1053	2:144016595	ARHGAP15
1054	11:113334100	DRD2
1055	4:103173749	SLC39A8
1056	17:44025888	MAPT
1057	4:143240651	INPP4B
1058	1:174255037	RABGAP1L
1059	7:154472356	DPP6
1060	12:2744323	CACNA1C
1061	8:64891089	LINC01414
1062	1:66707856	PDE4B
1063	8:57467560	LINC00968
1064	11:113296274	DRD2
1065	21:34432290	LINC00945
1066	3:85682637	CADM2
1067	8:64909013	LINC01414
1068	4:46952471	GABRA4
1069	8:57442761	LINC00968
1070	9:17229028	CNTLN
1071	12:2287097	CACNA1C
1072	7:70144987	AUTS2
1073	12:2178661	CACNA1C
1074	22:24827622	ADORA2A-AS1
1075	4:46955077	GABRA4
1076	16:53812433	FTO
1077	17:43973498	MAPT
1078	2:44203864	LRPPRC
1079	3:85830581	CADM2
1080	15:47894552	SEMA6D
1081	12:2373810	CACNA1C
1082	12:2499565	CACNA1C
1083	16:73565231	ZFHX3
1084	9:129755509	RALGPS1
1085	12:2465364	CACNA1C
1086	16:53934556	FTO
1087	7:153478281	DPP6
1088	3:85804321	CADM2
1089	7:154128289	DPP6
1090	2:138255753	THSD7B
1091	4:103208632	SLC39A8
1092	3:155347040	PLCH1
1093	3:155438022	PLCH1
1094	11:113282295	DRD2
1095	17:37454997	FBXL20
1096	1:210116112	SYT14
1097	4:143488095	INPP4B
1098	16:73524172	ZFHX3
1099	7:69881518	AUTS2
1100	2:137799664	THSD7B
1101	2:137727551	THSD7B
1102	16:53806453	FTO
1103	12:51866424	SLC4A8
1104	7:69956206	AUTS2
1105	16:73130109	ZFHX3
1106	1:174342315	RABGAP1L
1107	2:138324663	THSD7B
1108	1:174933414	RABGAP1L
1109	2:144510692	ARHGAP15
1110	16:24793053	TNRC6A
1111	16:73008793	ZFHX3
1112	16:73706848	ZFHX3
1113	22:24837909	ADORA2A-AS1
1114	7:69177428	AUTS2
1115	16:54133650	FTO
1116	17:44002271	MAPT
1117	15:48063076	SEMA6D
1118	17:44004442	MAPT
1119	1:174443739	RABGAP1L
1120	7:153988461	DPP6
1121	8:65128677	LINC01414
1122	12:2616028	CACNA1C
1123	7:154441255	DPP6
1124	16:24622424	TNRC6A
1125	4:143676874	INPP4B
1126	12:2374130	CACNA1C
1127	9:129772495	RALGPS1
1128	16:73823696	ZFHX3
1129	7:154501870	DPP6
1130	12:2365904	CACNA1C
1131	16:73015161	ZFHX3
1132	3:85683470	CADM2
1133	2:137705999	THSD7B
1134	4:143450615	INPP4B
1135	16:24695340	TNRC6A
1136	17:37409865	FBXL20
1137	17:37433021	FBXL20
1138	7:154482208	DPP6
1139	4:151158521	DCLK2
1140	15:47866316	SEMA6D
1141	10:72980235	UNC5B
1142	7:154666431	DPP6
1143	7:153586831	DPP6
1144	12:18239409	RERGL
1145	17:47123423	IGF2BP1
1146	2:44149442	LRPPRC
1147	1:174782523	RABGAP1L
1148	11:121483912	SORL1
1149	7:153895742	DPP6
1150	6:31449269	MICB-DT
1151	1:66415494	PDE4B
1152	7:153549296	DPP6
1153	12:51876819	SLC4A8
1154	12:81619132	ACSS3
1155	16:53908603	FTO
1156	7:153995407	DPP6
1157	2:138289558	THSD7B
1158	16:53803156	FTO
1159	16:72979403	ZFHX3
1160	3:85875265	CADM2
1161	3:85803785	CADM2
1162	16:73173205	ZFHX3
1163	15:47695113	SEMA6D
1164	2:44214214	LRPPRC
1165	7:70228949	AUTS2
1166	16:53818167	FTO
1167	17:79389251	BAHCC1
1168	17:37551988	FBXL20
1169	7:69901706	AUTS2
1170	16:53805207	FTO
1171	4:151164724	DCLK2
1172	1:210340969	SYT14
1173	7:103786866	ORC5
1174	7:153912526	DPP6
1175	16:73009024	ZFHX3
1176	8:65197740	LINC01414
1177	7:69887085	AUTS2
1178	12:2519416	CACNA1C
1179	2:144511607	ARHGAP15
1180	17:43979971	MAPT
1181	16:73539429	ZFHX3
1182	1:66310865	PDE4B
1183	7:154182635	DPP6
1184	7:154225655	DPP6
1185	16:24722779	TNRC6A
1186	18:53281244	TCF4
1187	16:73208550	ZFHX3
1188	18:52964872	TCF4
1189	7:70081456	AUTS2
1190	4:143753450	INPP4B
1191	11:113563559	TMPRSS5
1192	6:31457633	MICB-DT
1193	8:57469913	LINC00968
1194	16:73162007	ZFHX3
1195	12:51815786	SLC4A8
1196	7:153952770	DPP6
1197	12:2312620	CACNA1C
1198	15:47788809	SEMA6D
1199	15:47611277	SEMA6D
1200	7:154026312	DPP6
1201	16:28485141	CLN3
1202	17:29629326	NF1
1203	10:101930940	ERLIN1
1204	12:2331192	CACNA1C
1205	7:154404159	DPP6
1206	4:143228845	INPP4B
1207	2:137762547	THSD7B
1208	16:53769293	FTO
1209	16:73299258	ZFHX3
1210	11:113564400	TMPRSS5
1211	16:73279025	ZFHX3
1212	9:109404422	LINC01505
1213	17:37489100	FBXL20
1214	7:103833967	ORC5
1215	4:143212299	INPP4B
1216	15:47491244	SEMA6D
1217	2:137809443	THSD7B
1218	12:2774601	CACNA1C
1219	16:24668251	TNRC6A
1220	16:73624039	ZFHX3
1221	2:138198709	THSD7B
1222	9:17240716	CNTLN
1223	4:174145885	GALNT7
1224	3:85804596	CADM2
1225	3:85138172	CADM2
1226	2:137980318	THSD7B
1227	7:154596517	DPP6
1228	7:154008127	DPP6
1229	10:72996234	UNC5B
1230	1:66269066	PDE4B
1231	12:2332210	CACNA1C
1232	16:73338980	ZFHX3
1233	16:73751546	ZFHX3
1234	4:151103731	DCLK2
1235	2:144523872	ARHGAP15
1236	4:143575740	INPP4B
1237	16:53999638	FTO
1238	16:73068678	ZFHX3
1239	2:143890281	ARHGAP15
1240	12:2666348	CACNA1C
1241	1:174857929	RABGAP1L
1242	7:154411260	DPP6
1243	4:143554280	INPP4B
1244	16:73447699	ZFHX3
1245	12:2423620	CACNA1C
1246	12:2487538	CACNA1C
1247	12:2280807	CACNA1C
1248	9:129833029	RALGPS1
1249	7:98945858	ARPC1A
1250	10:73047690	UNC5B
1251	16:54108698	FTO
1252	7:70184785	AUTS2
1253	11:121415312	SORL1
1254	10:72978487	UNC5B
1255	14:94847415	SERPINA1
1256	2:143952777	ARHGAP15
1257	4:100955051	H2AZ1-DT
1258	7:70067679	AUTS2
1259	9:129807559	RALGPS1
1260	16:73570228	ZFHX3
1261	11:121335915	SORL1
1262	1:66700873	PDE4B
1263	2:144371034	ARHGAP15
1264	10:30387015	JCAD
1265	4:143708921	INPP4B
1266	6:31453113	MICB-DT
1267	7:154123368	DPP6
1268	16:53815435	FTO
1269	4:39438149	KLB
1270	14:57313667	OTX2-AS1
1271	3:85650282	CADM2
1272	16:72995996	ZFHX3
1273	4:143107382	INPP4B
1274	7:153601721	DPP6
1275	9:17187853	CNTLN
1276	15:47895543	SEMA6D
1277	16:73408674	ZFHX3
1278	17:44083297	MAPT
1279	19:49239026	RASIP1
1280	6:31448862	MICB-DT
1281	10:73008857	UNC5B
1282	8:65106652	LINC01414
1283	6:31448564	MICB-DT
1284	18:53176914	TCF4
1285	2:137955227	THSD7B
1286	12:2344960	CACNA1C
1287	4:101353122	EMCN
1288	16:73664023	ZFHX3
1289	7:70246898	AUTS2
1290	7:73020676	MLXIPL
1291	17:37440439	FBXL20
1292	7:153522175	DPP6
1293	1:174166544	RABGAP1L
1294	17:79402514	BAHCC1
1295	1:174533089	RABGAP1L
1296	1:210341413	SYT14
1297	4:143610293	INPP4B
1298	2:137543318	THSD7B
1299	9:109403758	LINC01505
1300	7:154542786	DPP6
1301	2:143889304	ARHGAP15
1302	7:154501804	DPP6
1303	1:174283056	RABGAP1L
1304	15:47742343	SEMA6D
1305	1:66341764	PDE4B
1306	7:153790000	DPP6
1307	15:47690050	SEMA6D
1308	4:174122437	GALNT7
1309	7:69425994	AUTS2
1310	7:103775505	ORC5
1311	8:65224215	LINC01414
1312	16:73059159	ZFHX3
1313	14:57359268	OTX2-AS1
1314	2:144035442	ARHGAP15
1315	4:100509861	MTTP
1316	4:100945695	H2AZ1-DT
1317	4:101366116	EMCN
1318	2:144498693	ARHGAP15
1319	7:153578416	DPP6
1320	12:2285731	CACNA1C
1321	16:53837342	FTO
1322	16:72043039	DHODH
1323	2:138420996	THSD7B
1324	7:70195215	AUTS2
1325	7:70176535	AUTS2
1326	8:65216854	LINC01414
1327	2:27731212	GCKR
1328	7:70036001	AUTS2
1329	2:143986671	ARHGAP15
1330	12:81599705	ACSS3
1331	16:73639443	ZFHX3
1332	16:73079683	ZFHX3
1333	3:85138444	CADM2
1334	12:2461223	CACNA1C
1335	16:28489342	CLN3
1336	7:154468109	DPP6
1337	17:44021218	MAPT
1338	8:64906619	LINC01414
1339	17:44071851	MAPT
1340	16:73359690	ZFHX3
1341	12:2311313	CACNA1C
1342	8:92974103	RUNX1T1
1343	7:70030102	AUTS2
1344	12:2307175	CACNA1C
1345	12:2539760	CACNA1C
1346	18:53159915	TCF4
1347	16:73445209	ZFHX3
1348	7:69641784	AUTS2
1349	7:153751270	DPP6
1350	18:52942827	TCF4
1351	15:47620967	SEMA6D
1352	11:113297185	DRD2
1353	4:143001803	INPP4B
1354	10:101911142	ERLIN1
1355	16:73539381	ZFHX3
1356	16:72894840	ZFHX3
1357	9:17300057	CNTLN
1358	16:73293069	ZFHX3
1359	1:66339048	PDE4B
1360	15:47704396	SEMA6D
1361	16:73458299	ZFHX3
1362	16:73102456	ZFHX3
1363	16:53865701	FTO
1364	16:53910261	FTO
1365	2:144067717	ARHGAP15
1366	9:17345018	CNTLN
1367	1:66533781	PDE4B
1368	3:85071278	CADM2
1369	12:2458950	CACNA1C
1370	16:54019686	FTO
1371	4:101432849	EMCN
1372	7:154592786	DPP6
1373	2:137844327	THSD7B
1374	3:85763107	CADM2
1375	4:143443147	INPP4B
1376	12:2332795	CACNA1C
1377	17:43993376	MAPT
1378	16:73372498	ZFHX3
1379	7:154026121	DPP6
1380	7:154575170	DPP6
1381	18:53207207	TCF4
1382	16:72930839	ZFHX3
1383	12:2350620	CACNA1C
1384	12:81473720	ACSS3
1385	11:113296286	DRD2
1386	2:144483781	ARHGAP15
1387	2:143925517	ARHGAP15
1388	4:103218446	SLC39A8
1389	16:24710690	TNRC6A
1390	7:154055798	DPP6
1391	12:2463745	CACNA1C
1392	2:137690871	THSD7B
1393	7:154026082	DPP6
1394	7:69579406	AUTS2
1395	4:143737159	INPP4B
1396	17:29530709	NF1
1397	7:154152834	DPP6
1398	3:85725069	CADM2
1399	15:47709199	SEMA6D
1400	17:37421767	FBXL20
1401	4:143500322	INPP4B
1402	4:143320032	INPP4B
1403	3:155267440	PLCH1
1404	7:153664854	DPP6
1405	7:153545621	DPP6
1406	16:73349919	ZFHX3
1407	8:65191812	LINC01414
1408	15:47939505	SEMA6D
1409	7:70192021	AUTS2
1410	7:153923405	DPP6
1411	9:129854199	RALGPS1
1412	12:2346393	CACNA1C
1413	12:2384005	CACNA1C
1414	19:49233335	RASIP1
1415	16:73439953	ZFHX3
1416	22:24855541	ADORA2A-AS1
1417	9:17340864	CNTLN
1418	1:174238786	RABGAP1L
1419	7:69298131	AUTS2
1420	16:73272944	ZFHX3
1421	17:79395562	BAHCC1
1422	12:2556297	CACNA1C
1423	7:153607464	DPP6
1424	7:70069555	AUTS2
1425	16:73014001	ZFHX3
1426	16:73139964	ZFHX3
1427	8:65014043	LINC01414
1428	3:85040284	CADM2
1429	7:70117140	AUTS2
1430	17:79415652	BAHCC1
1431	2:138395035	THSD7B
1432	1:174170005	RABGAP1L
1433	3:85387998	CADM2
1434	12:81494151	ACSS3
1435	15:47646161	SEMA6D
1436	12:2332104	CACNA1C
1437	7:154458446	DPP6
1438	7:69866627	AUTS2
1439	7:153458858	DPP6
1440	8:65144104	LINC01414
1441	12:2737198	CACNA1C
1442	2:137661548	THSD7B
1443	7:153532830	DPP6
1444	18:53104019	TCF4
1445	4:174205734	GALNT7
1446	7:154141182	DPP6
1447	7:69064637	AUTS2
1448	12:2304357	CACNA1C
1449	1:174446951	RABGAP1L
1450	2:62924309	EHBP1
1451	1:71556167	ZRANB2-AS2
1452	3:85491526	CADM2
1453	22:46486508	MIRLET7BHG
1454	2:144013418	ARHGAP15
1455	7:154123908	DPP6
1456	7:73019975	MLXIPL
1457	17:43996933	MAPT
1458	10:73010863	UNC5B
1459	11:47431529	SLC39A13
1460	7:153911539	DPP6
1461	14:94850614	SERPINA1
1462	15:47518619	SEMA6D
1463	14:58838701	ARID4A
1464	21:34436973	LINC00945
1465	3:85807941	CADM2
1466	3:85925643	CADM2
1467	9:17243746	CNTLN
1468	15:47586363	SEMA6D
1469	19:49228272	RASIP1
1470	12:2309864	CACNA1C
1471	1:174381686	RABGAP1L
1472	16:72915425	ZFHX3
1473	15:47820431	SEMA6D
1474	4:39426809	KLB
1475	16:54030526	FTO
1476	15:47701929	SEMA6D
1477	15:47732499	SEMA6D
1478	18:53038676	TCF4
1479	16:54009688	FTO
1480	3:85835907	CADM2
1481	1:174605170	RABGAP1L
1482	16:28487056	CLN3
1483	15:47852961	SEMA6D
1484	3:85540764	CADM2
1485	2:63111289	EHBP1
1486	7:70230863	AUTS2
1487	7:114799909	LINC01392
1488	4:143460923	INPP4B
1489	7:154179939	DPP6
1490	16:73356514	ZFHX3
1491	16:73916110	ZFHX3
1492	9:17349864	CNTLN
1493	1:174868328	RABGAP1L
1494	1:174387896	RABGAP1L
1495	2:144396272	ARHGAP15
1496	1:66589748	PDE4B
1497	12:2749812	CACNA1C
1498	4:46994495	GABRA4
1499	10:73006327	UNC5B
1500	1:174776328	RABGAP1L
1501	11:113298339	DRD2
1502	17:79427258	BAHCC1
1503	2:137923761	THSD7B
1504	12:2466084	CACNA1C
1505	16:73519080	ZFHX3
1506	4:100508544	MTTP
1507	1:71632687	ZRANB2-AS2
1508	14:57363700	OTX2-AS1
1509	16:72967363	ZFHX3
1510	1:174357645	RABGAP1L
1511	16:73181874	ZFHX3
1512	16:73369186	ZFHX3
1513	1:174618278	RABGAP1L
1514	7:153494582	DPP6
1515	17:37436966	FBXL20
1516	2:144179371	ARHGAP15
1517	7:154685873	DPP6
1518	7:70248469	AUTS2
1519	3:155418827	PLCH1
1520	1:66665247	PDE4B
1521	19:49234692	RASIP1
1522	3:85144350	CADM2
1523	12:2349141	CACNA1C
1524	14:57392013	OTX2-AS1
1525	7:69425893	AUTS2
1526	2:137685287	THSD7B
1527	1:66500298	PDE4B
1528	18:53005934	TCF4
1529	4:46985750	GABRA4
1530	17:44102604	MAPT
1531	1:66461051	PDE4B
1532	6:31447848	MICB-DT
1533	16:73447908	ZFHX3
1534	10:30335122	JCAD
1535	12:2408635	CACNA1C
1536	12:2751312	CACNA1C
1537	1:174906714	RABGAP1L
1538	8:57438048	LINC00968
1539	1:66392061	PDE4B
1540	18:52903085	TCF4
1541	18:53093724	TCF4
1542	7:154083325	DPP6
1543	14:57319890	OTX2-AS1
1544	16:73383143	ZFHX3
1545	7:70201815	AUTS2
1546	12:2221618	CACNA1C
1547	12:2323391	CACNA1C
1548	4:151110156	DCLK2
1549	1:174275765	RABGAP1L
1550	3:85523783	CADM2
1551	7:154643569	DPP6
1552	8:57440366	LINC00968
1553	10:73049322	UNC5B
1554	11:46304368	CREB3L1
1555	4:103212512	SLC39A8
1556	12:2589988	CACNA1C
1557	12:2770446	CACNA1C
1558	2:143927574	ARHGAP15
1559	7:153715277	DPP6
1560	12:2332393	CACNA1C
1561	12:2553988	CACNA1C
1562	3:85710336	CADM2
1563	12:81511640	ACSS3
1564	1:66336695	PDE4B
1565	1:66416939	PDE4B
1566	7:154429560	DPP6
1567	18:52918500	TCF4
1568	2:137610035	THSD7B
1569	12:2780816	CACNA1C
1570	7:153975178	DPP6
1571	15:47730870	SEMA6D
1572	16:54008455	FTO
1573	7:154177568	DPP6
1574	16:73914812	ZFHX3
1575	16:73017684	ZFHX3
1576	16:73053822	ZFHX3
1577	15:47743734	SEMA6D
1578	1:174459099	RABGAP1L
1579	1:174503394	RABGAP1L
1580	7:69897826	AUTS2
1581	7:154037662	DPP6
1582	12:81473459	ACSS3
1583	17:43972915	MAPT
1584	2:44179347	LRPPRC
1585	1:210312760	SYT14
1586	6:31457178	MICB-DT
1587	16:54018101	FTO
1588	16:53858954	FTO
1589	9:129940416	RALGPS1
1590	7:70195680	AUTS2
1591	4:101330477	EMCN
1592	7:154217955	DPP6
1593	12:2284333	CACNA1C
1594	19:49230379	RASIP1
1595	4:174235624	GALNT7
1596	16:73134231	ZFHX3
1597	7:154565111	DPP6
1598	16:73550343	ZFHX3
1599	1:174234364	RABGAP1L
1600	8:65235506	LINC01414
1601	11:113333671	DRD2
1602	1:174325692	RABGAP1L
1603	16:24670553	TNRC6A
1604	16:53964826	FTO
1605	16:53889259	FTO
1606	16:72916878	ZFHX3
1607	18:53070914	TCF4
1608	7:98933250	ARPC1A
1609	7:69630394	AUTS2
1610	16:53816275	FTO
1611	16:54026739	FTO
1612	2:138197269	THSD7B
1613	17:44031596	MAPT
1614	6:31451213	MICB-DT
1615	12:2605386	CACNA1C
1616	2:138300657	THSD7B
1617	7:69658160	AUTS2
1618	12:2464689	CACNA1C
1619	4:143208349	INPP4B
1620	7:154133742	DPP6
1621	7:154379517	DPP6
1622	17:37424149	FBXL20
1623	1:174608922	RABGAP1L
1624	7:153950342	DPP6
1625	16:72983670	ZFHX3
1626	2:27730940	GCKR
1627	2:137583444	THSD7B
1628	4:101402501	EMCN
1629	9:17296630	CNTLN
1630	16:53916879	FTO
1631	4:101366885	EMCN
1632	1:174735106	RABGAP1L
1633	4:100045500	ADH4
1634	12:2338756	CACNA1C
1635	19:49207257	FUT2
1636	12:2619637	CACNA1C
1637	12:2560116	CACNA1C
1638	7:153555351	DPP6
1639	16:73646833	ZFHX3
1640	15:47654416	SEMA6D
1641	12:2288405	CACNA1C
1642	12:2521812	CACNA1C
1643	19:49224389	RASIP1
1644	7:69902152	AUTS2
1645	7:154472155	DPP6
1646	16:73562591	ZFHX3
1647	2:138143384	THSD7B
1648	1:73798483	LINC01360
1649	7:69945340	AUTS2
1650	7:70247073	AUTS2
1651	12:2730244	CACNA1C
1652	2:144129055	ARHGAP15
1653	3:155406108	PLCH1
1654	4:143257116	INPP4B
1655	3:85173920	CADM2
1656	17:37483599	FBXL20
1657	15:47987082	SEMA6D
1658	3:85583193	CADM2
1659	16:53956934	FTO
1660	16:72923189	ZFHX3
1661	4:46971324	GABRA4
1662	17:37414842	FBXL20
1663	4:46931619	GABRA4
1664	18:52898219	TCF4
1665	7:70241298	AUTS2
1666	4:100495488	MTTP
1667	7:154521737	DPP6
1668	9:129686561	RALGPS1
1669	12:2312408	CACNA1C
1670	7:154058474	DPP6
1671	7:70085122	AUTS2
1672	12:2327944	CACNA1C
1673	1:174557867	RABGAP1L
1674	4:143254181	INPP4B
1675	1:66591781	PDE4B
1676	2:144379627	ARHGAP15
1677	7:154070594	DPP6
1678	1:66380156	PDE4B
1679	12:2622479	CACNA1C
1680	18:53167520	TCF4
1681	4:100495817	MTTP
1682	17:37504933	FBXL20
1683	7:70174823	AUTS2
1684	16:73501536	ZFHX3
1685	7:154040152	DPP6
1686	2:137645009	THSD7B
1687	1:66481799	PDE4B
1688	16:53959870	FTO
1689	7:153960031	DPP6
1690	16:73828357	ZFHX3
1691	1:66585962	PDE4B
1692	7:154476131	DPP6
1693	2:144306476	ARHGAP15
1694	16:73382744	ZFHX3
1695	1:174568253	RABGAP1L
1696	7:70223193	AUTS2
1697	2:63098619	EHBP1
1698	16:73915885	ZFHX3
1699	17:44056767	MAPT
1700	16:73413743	ZFHX3
1701	2:63072181	EHBP1
1702	2:137896428	THSD7B
1703	7:153527304	DPP6
1704	16:53834684	FTO
1705	16:54044515	FTO
1706	3:85320991	CADM2
1707	16:73728620	ZFHX3
1708	10:73010064	UNC5B
1709	1:174592050	RABGAP1L
1710	14:104315491	LINC00637
1711	1:174739486	RABGAP1L
1712	2:137531892	THSD7B
1713	7:154197672	DPP6
1714	7:154594071	DPP6
1715	1:174693578	RABGAP1L
1716	16:53821690	FTO
1717	15:47995384	SEMA6D
1718	22:46504359	MIRLET7BHG
1719	16:73485105	ZFHX3
1720	1:66730713	PDE4B
1721	1:66802591	PDE4B
1722	4:39451798	KLB
1723	8:57436577	LINC00968
1724	12:2310529	CACNA1C
1725	9:129762808	RALGPS1
1726	7:154210798	DPP6
1727	2:144133880	ARHGAP15
1728	8:92980734	RUNX1T1
1729	7:154246235	DPP6
1730	16:73194682	ZFHX3
1731	8:64847410	LINC01414
1732	16:54004811	FTO
1733	1:174784585	RABGAP1L
1734	16:53874918	FTO
1735	16:72979043	ZFHX3
1736	7:154471226	DPP6
1737	16:72904950	ZFHX3
1738	1:174190745	RABGAP1L
1739	2:63126755	EHBP1
1740	12:2685897	CACNA1C
1741	1:174294322	RABGAP1L
1742	17:44018764	MAPT
1743	2:137866726	THSD7B
1744	16:73296254	ZFHX3
1745	7:154080446	DPP6
1746	12:2313126	CACNA1C
1747	7:114844216	LINC01392
1748	7:153631648	DPP6
1749	11:113283688	DRD2
1750	3:85870199	CADM2
1751	7:153959855	DPP6
1752	7:154206578	DPP6
1753	1:174830490	RABGAP1L
1754	9:109417359	LINC01505
1755	7:153966068	DPP6
1756	16:72857544	ZFHX3
1757	4:151144170	DCLK2
1758	16:53801985	FTO
1759	7:153791499	DPP6
1760	4:143267582	INPP4B
1761	17:44066464	MAPT
1762	7:154681383	DPP6
1763	1:71655652	ZRANB2-AS2
1764	12:2684413	CACNA1C
1765	16:54000792	FTO
1766	12:51789472	SLC4A8
1767	2:45153508	LINC01833
1768	11:121436270	SORL1
1769	4:151095618	DCLK2
1770	7:69247003	AUTS2
1771	17:37446571	FBXL20
1772	7:153970767	DPP6
1773	7:70115244	AUTS2
1774	3:155269801	PLCH1
1775	1:210161060	SYT14
1776	7:154468581	DPP6
1777	12:2281369	CACNA1C
1778	12:2420377	CACNA1C
1779	12:2421588	CACNA1C
1780	2:137643190	THSD7B
1781	7:69257234	AUTS2
1782	16:53831771	FTO
1783	16:73760302	ZFHX3
1784	15:47675768	SEMA6D
1785	16:53755146	FTO
1786	7:154648330	DPP6
1787	12:2341385	CACNA1C
1788	3:85547337	CADM2
1789	1:174463049	RABGAP1L
1790	7:154656737	DPP6
1791	16:54075698	FTO
1792	16:73226054	ZFHX3
1793	7:69329347	AUTS2
1794	3:85874476	CADM2
1795	7:73032835	MLXIPL
1796	1:174581413	RABGAP1L
1797	12:2436998	CACNA1C
1798	16:54096482	FTO
1799	1:71695806	ZRANB2-AS2
1800	2:137999060	THSD7B
1801	7:154462071	DPP6
1802	3:85519957	CADM2
1803	11:121413453	SORL1
1804	10:73010024	UNC5B
1805	7:70043670	AUTS2
1806	16:73439355	ZFHX3
1807	2:138388570	THSD7B
1808	8:57431729	LINC00968
1809	10:101915265	ERLIN1
1810	9:109423183	LINC01505
1811	22:46505786	MIRLET7BHG
1812	6:31449327	MICB-DT
1813	16:54115369	FTO
1814	16:73455831	ZFHX3
1815	11:113570385	TMPRSS5
1816	4:100539896	MTTP
1817	16:73162981	ZFHX3
1818	3:85020984	CADM2
1819	1:66762466	PDE4B
1820	16:24801737	TNRC6A
1821	1:174482433	RABGAP1L
1822	2:137678829	THSD7B
1823	16:73152874	ZFHX3
1824	2:144303318	ARHGAP15
1825	7:154248407	DPP6
1826	7:153938983	DPP6
1827	4:143626567	INPP4B
1828	10:72985581	UNC5B
1829	2:45165389	LINC01833
1830	3:155424575	PLCH1
1831	2:144417583	ARHGAP15
1832	1:174763489	RABGAP1L
1833	12:2208215	CACNA1C
1834	12:2170433	CACNA1C
1835	16:53798523	FTO
1836	14:57340035	OTX2-AS1
1837	15:47999319	SEMA6D
1838	4:143558084	INPP4B
1839	12:2437273	CACNA1C
1840	7:154254512	DPP6
1841	2:144400860	ARHGAP15
1842	16:53830452	FTO
1843	7:114784608	LINC01392
1844	2:63087778	EHBP1
1845	11:46318032	CREB3L1
1846	12:2622386	CACNA1C
1847	2:144477195	ARHGAP15
1848	15:47867048	SEMA6D
1849	2:144077919	ARHGAP15
1850	1:66399635	PDE4B
1851	14:57345857	OTX2-AS1
1852	7:153886568	DPP6
1853	9:17388125	CNTLN
1854	11:113281776	DRD2
1855	1:174488738	RABGAP1L
1856	2:144374203	ARHGAP15
1857	2:144511229	ARHGAP15
1858	1:66671850	PDE4B
1859	7:70209285	AUTS2
1860	16:54060205	FTO
1861	16:53809123	FTO
1862	12:81587853	ACSS3
1863	7:154019801	DPP6
1864	7:153664795	DPP6
1865	16:73019004	ZFHX3
1866	2:137740968	THSD7B
1867	12:2519129	CACNA1C
1868	10:30316208	JCAD
1869	17:37471009	FBXL20
1870	2:137806723	THSD7B
1871	7:153995437	DPP6
1872	16:72925317	ZFHX3
1873	18:53155002	TCF4
1874	8:64828623	LINC01414
1875	16:72981230	ZFHX3
1876	3:85759558	CADM2
1877	14:104322026	LINC00637
1878	18:53193027	TCF4
1879	17:47080431	IGF2BP1
1880	4:100522679	MTTP
1881	3:85792802	CADM2
1882	2:144385104	ARHGAP15
1883	4:143537297	INPP4B
1884	15:47698342	SEMA6D
1885	10:72991385	UNC5B
1886	16:73602590	ZFHX3
1887	16:73012501	ZFHX3
1888	2:138081931	THSD7B
1889	8:64816364	LINC01414
1890	3:85979161	CADM2
1891	7:69783020	AUTS2
1892	1:174959536	RABGAP1L
1893	16:53879092	FTO
1894	1:174554416	RABGAP1L
1895	16:73007970	ZFHX3
1896	14:94844470	SERPINA1
1897	3:155234715	PLCH1
1898	16:73609856	ZFHX3
1899	17:37410700	FBXL20
1900	2:138432762	THSD7B
1901	17:37414885	FBXL20
1902	14:57297563	OTX2-AS1
1903	12:2734450	CACNA1C
1904	6:31459742	MICB-DT
1905	18:52937872	TCF4
1906	1:174265423	RABGAP1L
1907	4:143113782	INPP4B
1908	7:114864831	LINC01392
1909	7:154137150	DPP6
1910	7:154224041	DPP6
1911	10:30355193	JCAD
1912	12:2325978	CACNA1C
1913	16:73157336	ZFHX3
1914	7:154109958	DPP6
1915	10:73043016	UNC5B
1916	15:47701385	SEMA6D
1917	1:66436675	PDE4B
1918	17:37507772	FBXL20
1919	16:73829270	ZFHX3
1920	4:143089849	INPP4B
1921	4:103221638	SLC39A8
1922	7:153645615	DPP6
1923	16:73855723	ZFHX3
1924	1:66682087	PDE4B
1925	2:44189630	LRPPRC
1926	12:2349081	CACNA1C
1927	2:137722985	THSD7B
1928	11:113285916	DRD2
1929	12:2227311	CACNA1C
1930	15:47670774	SEMA6D
1931	3:85482287	CADM2
1932	7:154004142	DPP6
1933	12:2591553	CACNA1C
1934	2:137638965	THSD7B
1935	7:70202675	AUTS2
1936	7:153903573	DPP6
1937	7:154001207	DPP6
1938	7:154466371	DPP6
1939	7:154581122	DPP6
1940	16:54052279	FTO
1941	15:47983232	SEMA6D
1942	18:53175787	TCF4
1943	7:154196519	DPP6
1944	16:73345512	ZFHX3
1945	16:54105336	FTO
1946	16:73838373	ZFHX3
1947	16:73354492	ZFHX3
1948	4:174101050	GALNT7
1949	7:154404577	DPP6
1950	16:73177898	ZFHX3
1951	2:144487963	ARHGAP15
1952	7:153707385	DPP6
1953	7:154072020	DPP6
1954	16:73013795	ZFHX3
1955	7:70113475	AUTS2
1956	10:30328484	JCAD
1957	7:154685805	DPP6
1958	15:47991205	SEMA6D
1959	3:85113612	CADM2
1960	16:73466745	ZFHX3
1961	16:24712168	TNRC6A
1962	2:144263033	ARHGAP15
1963	16:53850868	FTO
1964	7:73029437	MLXIPL
1965	8:64785036	LINC01414
1966	15:47552657	SEMA6D
1967	3:85895494	CADM2
1968	11:113567027	TMPRSS5
1969	8:57437468	LINC00968
1970	4:100229441	ADH1B
1971	7:153642578	DPP6
1972	12:2323144	CACNA1C
1973	16:53804340	FTO
1974	2:45162618	LINC01833
1975	3:85076092	CADM2
1976	17:43976684	MAPT
1977	1:66395756	PDE4B
1978	9:17363659	CNTLN
1979	15:47563467	SEMA6D
1980	1:174851936	RABGAP1L
1981	17:37555627	FBXL20
1982	16:73733288	ZFHX3
1983	16:54068121	FTO
1984	17:79433106	BAHCC1
1985	2:137528204	THSD7B
1986	17:43991553	MAPT
1987	7:154097732	DPP6
1988	4:103212837	SLC39A8
1989	17:43994021	MAPT
1990	7:154431550	DPP6
1991	11:121329041	SORL1
1992	7:153531623	DPP6
1993	16:73127723	ZFHX3
1994	1:174921144	RABGAP1L
1995	17:37419317	FBXL20
1996	16:73137924	ZFHX3
1997	4:143657023	INPP4B
1998	12:2340798	CACNA1C
[truncated: 1,892 more rows]
