# Supplementary material for: Identifying alcohol misuse biotypes from neural connectivity markers and concurrent genetic associations
Source: Transl Psychiatry. 2022 Jun 16;12:253. doi: 10.1038/s41398-022-01983-1 (PMC9203552; doi:10.1038/s41398-022-01983-1)
Supplement: Supplementary file 3 — Table S8 in the supplemental material [file 41398_2022_1983_MOESM3_ESM.xls]

## Sheet: Table S8
Table S8 (a). FCs significantly differing Mild AM biotype and controls.
Rank 1	ROI 1					ROI 2					Functional connectivity		P-value 3	RP 4
	ID 2	Brodmann area	MNI Coordinates			ID 2	Brodmann area	MNI Coordinates
			x	y	z			x	y	z	Mild AM	Control
1	180	SupramargGyr	-59.51	-25.89	21.9	259	Caudate	-14.6	-3.51	21.09	-0.102276	0.0116168	0.00178664	0.811
2	52	Temporalpole	52.84	10.9	-21.83	246	Cerebellum	-10.29	-81.71	-32.29	-0.213442	-0.07816	0.00222783	0.772
3	146	dlPFC(dorsal)	-46.12	28.15	26.79	252	Cerebellum	-26.31	-69.52	-30.6	0.290493	0.184138	0.0101167	0.645
4	103	Cerebellum	23.53	-35.93	-42.96	157	PrimMotor	-41.59	-14.68	44.79	-0.274422	-0.190134	0.0134593	0.637
5	196	SupTempGyrus	-57.05	-14.52	-6.87	252	Cerebellum	-26.31	-69.52	-30.6	-0.377605	-0.25073	0.0153891	0.611
6	32	PrimSensory	41.97	-23.38	53.41	245	Cerebellum	-42.57	-63.71	-46.29	-0.154238	-0.0532357	0.0414661	0.529
7	38	PrimSensory	20.01	-33.24	69.77	245	Cerebellum	-42.57	-63.71	-46.29	-0.268902	-0.161328	0.0432648	0.519
1 FC feautres were ranked by the P-value.
2 The ID of ROI ranged from 0 to 267.
3 Wilcoxon rank-sum tests were used to exam the FC differences between AM biotypes and controls.
4 The reproducibility probability (RP) is an indicator measuring the reproducibility of the statistical significance of the wilcoxon rank-sum test.
Table S8 (b). FCs significantly differing Comorbid AM biotype and controls.
Rank 1	ROI 1					ROI 2					Functional connectivity		P-value 3	RP 4
	ID 2	Brodmann area	MNI Coordinates			ID 2	Brodmann area	MNI Coordinates
			x	y	z			x	y	z	Comorbid AM	Control
1	146	dlPFC(dorsal)	-46.12	28.15	26.79	252	Cerebellum	-26.31	-69.52	-30.6	0.0246007	0.184138	0.000152781	0.915
2	146	dlPFC(dorsal)	-46.12	28.15	26.79	186	Temporalpole	-49.49	11.11	-30.56	0.0237404	-0.237159	0.000199505	0.934
3	148	FrontEyeFields	-39.35	17.2	46.7	187	Temporalpole	-49.73	6.39	-15.15	0.133164	-0.168151	0.000261637	0.893
4	146	dlPFC(dorsal)	-46.12	28.15	26.79	187	Temporalpole	-49.73	6.39	-15.15	0.22583	-0.104845	0.000277592	0.873
5	156	PreMot+SuppMot	-46.23	7.93	28.58	186	Temporalpole	-49.49	11.11	-30.56	0.0561862	-0.177298	0.000624059	0.845
6	156	PreMot+SuppMot	-46.23	7.93	28.58	193	InfTempGyrus	-49.31	-4.7	-37.37	0.0731169	-0.124061	0.00195028	0.776
7	25	PreMot+SuppMot	26.32	-12.91	66.2	162	PreMot+SuppMot	-56.98	-3.43	6.82	0.00386571	0.191787	0.00209895	0.777
8	148	FrontEyeFields	-39.35	17.2	46.7	180	SupramargGyr	-59.51	-25.89	21.9	-0.178501	-0.376031	0.00266121	0.813
9	153	dlPFC(lat)	-42.97	42.04	11.04	190	MedTempGyrus	-58.98	-29.96	3.49	-0.00187487	-0.222862	0.00507694	0.741
10	148	FrontEyeFields	-39.35	17.2	46.7	157	PrimMotor	-41.59	-14.68	44.79	-0.0180593	-0.15741	0.00548127	0.724
11	146	dlPFC(dorsal)	-46.12	28.15	26.79	189	MedTempGyrus	-57.62	-6.37	-22.69	0.0668049	-0.25691	0.0130411	0.621
12	148	FrontEyeFields	-39.35	17.2	46.7	162	PreMot+SuppMot	-56.98	-3.43	6.82	-0.0438024	-0.347243	0.0205499	0.605
13	37	PrimSensory	32.42	-39.19	49.58	113	Cerebellum	23	-71.84	-29.07	0.0474277	-0.0768688	0.0217226	0.59
14	39	PrimSensory	43.34	-10.81	13.91	102	Cerebellum	13.69	-40.06	-25.39	0.102003	-0.0136589	0.0260621	0.55
15	148	FrontEyeFields	-39.35	17.2	46.7	241	Cerebellum	-30.17	-80.21	-40.35	-0.0017801	0.136439	0.0294014	0.576
16	148	FrontEyeFields	-39.35	17.2	46.7	179	SupramargGyr	-42.21	-31.23	15.89	0.00547314	-0.186587	0.0404869	0.518
1 FC feautres were ranked by the P-value.
2 The ID of ROI ranged from 0 to 267.
3 Wilcoxon rank-sum tests were used to exam the FC differences between AM biotypes and controls.
4 The reproducibility probability (RP) is an indicator measuring the reproducibility of the statistical significance of the wilcoxon rank-sum test.
Table S8 (c). FCs significantly differing Moderate AM biotype and controls.
Rank 1	ROI 1					ROI 2					Functional connectivity		P-value 3	RP 4
	ID 2	Brodmann area	MNI Coordinates			ID 2	Brodmann area	MNI Coordinates
			x	y	z			x	y	z	Moderate AM	Control
1	10	dlPFC(dorsal)	37.62	35.39	31.09	51	Temporalpole	39.99	18.91	-34.19	-0.459404	-0.284159	5.68379e-07	0.988
2	27	PreMot+SuppMot	6.13	14	48.7	147	FrontEyeFields	-11.17	34.26	51.48	-0.548827	-0.350566	7.19677e-07	0.996
3	10	dlPFC(dorsal)	37.62	35.39	31.09	230	Hippocampus	-22.7	-12.76	-17.43	-0.33471	-0.20595	4.53296e-06	0.983
4	10	dlPFC(dorsal)	37.62	35.39	31.09	140	AntPFC	-11.7	65.09	4.18	-0.534906	-0.339238	5.29437e-06	0.97
5	146	dlPFC(dorsal)	-46.12	28.15	26.79	185	Temporalpole	-34.65	18.63	-32.23	-0.160962	-0.0144329	1.26811e-05	0.947
6	148	FrontEyeFields	-39.35	17.2	46.7	168	Insula	-38.71	8.06	-4.77	-0.352328	-0.182869	2.89501e-05	0.964
7	146	dlPFC(dorsal)	-46.12	28.15	26.79	189	MedTempGyrus	-57.62	-6.37	-22.69	-0.438479	-0.25691	0.000133052	0.889
8	34	Insula	41.39	3.51	7.15	180	SupramargGyr	-59.51	-25.89	21.9	0.843451	0.662191	0.000147691	0.897
9	165	PreMot+SuppMot	-27.58	-9.08	55.86	241	Cerebellum	-30.17	-80.21	-40.35	-0.345402	-0.229652	0.000168193	0.886
10	168	Insula	-38.71	8.06	-4.77	224	DorsalPCC	-6.5	-53.94	37.44	-0.677775	-0.558006	0.000173509	0.913
11	180	SupramargGyr	-59.51	-25.89	21.9	220	VentAntCing	-5.1	13.15	28.74	0.52524	0.381086	0.000204723	0.914
12	144	dlPFC(dorsal)	-10.15	55.69	30.24	154	Broca-Triang	-32.45	22.12	5.84	-0.492613	-0.34603	0.000226921	0.904
13	182	AngGyrus	-51.38	-56.29	20.47	185	Temporalpole	-34.65	18.63	-32.23	0.431412	0.275947	0.000243827	0.909
14	54	MedTempGyrus	61.28	-22.87	-22.38	220	VentAntCing	-5.1	13.15	28.74	-0.331424	-0.194422	0.000359086	0.885
15	147	FrontEyeFields	-11.17	34.26	51.48	192	MedTempGyrus	-59.85	-27.42	-18.14	0.804194	0.613034	0.000590114	0.865
16	19	Broca-Triang	36.98	20.81	5.89	180	SupramargGyr	-59.51	-25.89	21.9	0.532849	0.37804	0.000681451	0.864
17	27	PreMot+SuppMot	6.13	14	48.7	148	FrontEyeFields	-39.35	17.2	46.7	-0.381162	-0.227894	0.00107058	0.818
18	146	dlPFC(dorsal)	-46.12	28.15	26.79	186	Temporalpole	-49.49	11.11	-30.56	-0.387753	-0.237159	0.00109695	0.793
19	154	Broca-Triang	-32.45	22.12	5.84	224	DorsalPCC	-6.5	-53.94	37.44	-0.616395	-0.507078	0.00141115	0.788
20	88	DorsalPCC	7.83	-23.07	44.93	147	FrontEyeFields	-11.17	34.26	51.48	-0.38272	-0.25752	0.0014951	0.789
21	140	AntPFC	-11.7	65.09	4.18	230	Hippocampus	-22.7	-12.76	-17.43	0.311572	0.202309	0.00161455	0.827
22	34	Insula	41.39	3.51	7.15	147	FrontEyeFields	-11.17	34.26	51.48	-0.437591	-0.301382	0.00163011	0.814
23	36	Insula	38.34	-12.45	-1.09	180	SupramargGyr	-59.51	-25.89	21.9	0.681453	0.541318	0.00163795	0.808
24	54	MedTempGyrus	61.28	-22.87	-22.38	165	PreMot+SuppMot	-27.58	-9.08	55.86	-0.174455	-0.0765884	0.00189962	0.775
25	9	dlPFC(dorsal)	8.36	53.27	23.91	10	dlPFC(dorsal)	37.62	35.39	31.09	-0.264543	-0.08183	0.00274809	0.726
26	182	AngGyrus	-51.38	-56.29	20.47	189	MedTempGyrus	-57.62	-6.37	-22.69	0.697311	0.483321	0.00282665	0.765
27	43	VisMotor	7.48	-57.28	61.79	189	MedTempGyrus	-57.62	-6.37	-22.69	-0.35331	-0.25504	0.00289376	0.755
28	99	Cerebellum	32.22	-78.45	-40.43	192	MedTempGyrus	-59.85	-27.42	-18.14	0.550551	0.407358	0.00303261	0.762
29	63	SupTempGyrus	56.49	-8.54	-14.27	154	Broca-Triang	-32.45	22.12	5.84	-0.391158	-0.272599	0.00313359	0.776
30	146	dlPFC(dorsal)	-46.12	28.15	26.79	196	SupTempGyrus	-57.05	-14.52	-6.87	-0.338354	-0.182349	0.00331425	0.765
31	148	FrontEyeFields	-39.35	17.2	46.7	169	Insula	-37.75	-12.86	-1.43	-0.34601	-0.224602	0.00339244	0.75
32	23	PreMot+SuppMot	6	-22.28	65.57	187	Temporalpole	-49.73	6.39	-15.15	0.122032	0.00491602	0.00367177	0.768
33	148	FrontEyeFields	-39.35	17.2	46.7	154	Broca-Triang	-32.45	22.12	5.84	-0.275488	-0.12221	0.00452182	0.727
34	165	PreMot+SuppMot	-27.58	-9.08	55.86	208	VisualAssoc	-48.34	-67.39	1.14	0.345196	0.208992	0.00528618	0.668
35	139	AntPFC	-5.96	48.09	11.72	154	Broca-Triang	-32.45	22.12	5.84	-0.230048	-0.0907103	0.00538386	0.727
36	10	dlPFC(dorsal)	37.62	35.39	31.09	63	SupTempGyrus	56.49	-8.54	-14.27	-0.300664	-0.160375	0.00538386	0.727
37	14	FrontEyeFields	6.69	21.42	31.46	147	FrontEyeFields	-11.17	34.26	51.48	-0.37682	-0.239077	0.00573954	0.728
38	89	DorsalPCC	6.17	-57.36	38.15	137	AntPFC	-6.93	48.31	-5.71	0.537252	0.38896	0.0068531	0.717
39	17	ParsOrbitalis	26.63	19.62	-21.33	146	dlPFC(dorsal)	-46.12	28.15	26.79	-0.132011	-0.0277948	0.00756968	0.653
40	14	FrontEyeFields	6.69	21.42	31.46	148	FrontEyeFields	-39.35	17.2	46.7	-0.312177	-0.182231	0.00809883	0.669
41	44	SupramargGyr	52.84	-27.25	40.93	140	AntPFC	-11.7	65.09	4.18	-0.598374	-0.465866	0.00854748	0.685
42	110	Cerebellum	11.72	-84.13	-34.65	182	AngGyrus	-51.38	-56.29	20.47	0.23687	0.115201	0.00926532	0.672
43	169	Insula	-37.75	-12.86	-1.43	192	MedTempGyrus	-59.85	-27.42	-18.14	-0.429346	-0.310983	0.00968869	0.661
44	168	Insula	-38.71	8.06	-4.77	182	AngGyrus	-51.38	-56.29	20.47	-0.364536	-0.25137	0.0117815	0.642
45	82	DorsalACC	7.84	34.68	17.09	257	Caudate	-12.52	11.62	8.68	0.0163406	0.0993295	0.0130987	0.62
46	37	PrimSensory	32.42	-39.19	49.58	55	InfTempGyrus	54.5	-7.72	-31.53	-0.320789	-0.235447	0.0130987	0.623
47	99	Cerebellum	32.22	-78.45	-40.43	182	AngGyrus	-51.38	-56.29	20.47	0.454551	0.314349	0.013688	0.648
48	174	VisMotor	-25.38	-54.75	64.05	220	VentAntCing	-5.1	13.15	28.74	-0.0754537	-0.164818	0.013688	0.635
49	19	Broca-Triang	36.98	20.81	5.89	90	DorsalPCC	8.26	-39.94	48.11	0.380519	0.250571	0.0138089	0.645
50	140	AntPFC	-11.7	65.09	4.18	224	DorsalPCC	-6.5	-53.94	37.44	0.845011	0.667856	0.0168143	0.634
51	148	FrontEyeFields	-39.35	17.2	46.7	162	PreMot+SuppMot	-56.98	-3.43	6.82	-0.493899	-0.347243	0.0171097	0.6
52	155	Broca-Operc	-53.07	18.36	10.55	188	Temporalpole	-22.92	9	-38.79	0.245343	0.160717	0.0177927	0.612
53	20	Broca-Operc	55.35	9.62	22.22	101	Cerebellum	39.09	-74.91	-29.7	-0.30352	-0.209995	0.0183419	0.612
54	43	VisMotor	7.48	-57.28	61.79	44	SupramargGyr	52.84	-27.25	40.93	0.456893	0.33544	0.0185821	0.614
55	56	InfTempGyrus	46.85	3.98	-39.77	182	AngGyrus	-51.38	-56.29	20.47	0.444248	0.316541	0.0237601	0.584
56	180	SupramargGyr	-59.51	-25.89	21.9	195	InfTempGyrus	-51.76	-18.15	-28.79	-0.423462	-0.318569	0.0249064	0.586
57	31	PreMot+SuppMot	32.05	-5.36	52.05	101	Cerebellum	39.09	-74.91	-29.7	-0.395294	-0.305666	0.0296608	0.56
58	90	DorsalPCC	8.26	-39.94	48.11	237	Cerebellum	-36.95	-52.94	-31.11	0.189693	0.0747867	0.0316071	0.552
59	21	Broca-Operc	39.98	17.61	29.19	187	Temporalpole	-49.73	6.39	-15.15	-0.103543	-0.00318646	0.0325564	0.55
60	28	PreMot+SuppMot	13.73	6.27	65.35	220	VentAntCing	-5.1	13.15	28.74	0.541471	0.415146	0.038848	0.53
61	32	PrimSensory	41.97	-23.38	53.41	187	Temporalpole	-49.73	6.39	-15.15	0.104988	0.00376989	0.040508	0.544
62	123	Putamen	26.63	6.34	0.12	225	DorsalPCC	-8.79	-42.55	50.11	0.0837253	0.00707766	0.0425892	0.518
63	155	Broca-Operc	-53.07	18.36	10.55	191	MedTempGyrus	-57.83	-47.48	5.24	0.510965	0.353118	0.0447718	0.519
64	10	dlPFC(dorsal)	37.62	35.39	31.09	220	VentAntCing	-5.1	13.15	28.74	0.2299	0.113933	0.0453338	0.518
65	36	Insula	38.34	-12.45	-1.09	47	AngGyrus	47.83	-61.58	34.71	-0.333887	-0.240584	0.0490522	0.502
1 FC feautres were ranked by the P-value.
2 The ID of ROI ranged from 0 to 267.
3 Wilcoxon rank-sum tests were used to exam the FC differences between AM biotypes and controls.
4 The reproducibility probability (RP) is an indicator measuring the reproducibility of the statistical significance of the wilcoxon rank-sum test.
